# Supplementary material for: Association between use of systemic and inhaled glucocorticoids and changes in brain volume and white matter microstructure: a cross-sectional study using data from the UK Biobank
Source: BMJ Open. 2022 Jul 28;12(8):e062446. doi: 10.1136/bmjopen-2022-062446 (PMC9438037; doi:10.1136/bmjopen-2022-062446)
Supplement: Supplementary data [file bmjopen-2022-062446supp003.xlsx]

## Sheet: Legend
Abbreviation	Meaning
GC	Glucocorticoids
FDR	False discovery rate
Lower CI	Lower end of the 95% confidence interval
Upper	Higher end of the 95% confidence interval

## Sheet: 3.1 Demographics Post-hoc
Post-hoc tests of demographic variables
		ANOVA of continuous demographic variables			Post-hoc Dunnett's test
					Systemic GC vs. controls					Inhaled GC vs. controls
		F value	P value		Estimate	Lower CI	Upper CI	P value		Estimate	Lower CI	Upper CI	P value
Main population	Age	12.96	2.36e-06		2.56	1.433	3.68	<.0001		-0.17	-0.884	0.544	0.8055
	BMI	5.834	0.00293		0.0342	-0.588	0.656	0.983		0.6094	0.213	1.006	0.0013
	Body fat percentage	15.32	2.24e-07		0.676	-0.535	1.89	0.3615		1.88	1.108	2.65	<.0001
Chronic users	Body fat percentage	7.698	0.000455		-0.203	-2.964	2.56	0.9723		1.838	0.796	2.88	0.0002
Population without exclusion criteria	Age	21.75	3.64e-10		2.427	1.48	3.378	<.0001		-0.879	-1.47	-0.284	0.002
	BMI	8.438	0.000217		0.188	-0.374	0.749	0.6711		0.642	0.29	0.994	0.0001
	Body fat percentage	14.42	5.51e-07		0.798	-0.247	1.84	0.1629		1.511	0.855	2.17	<.0001

## Sheet: 3.2 Imaging, Main analysis
Primary comparison: systemic GC / inhaled GC vs. controls
	ANOVA of imaging parameters					Post-hoc Dunnett's test
						Systemic GC vs. controls					Inhaled GC vs. controls
	F value	P value	P_FDR			Estimate	Lower CI	Upper CI	P value		Estimate	Lower CI	Upper CI	P value
Volumetric measures
Global volumes
Total brain volume	19.7255	2.755e-09	1.9872e-08			-3688	-10627	3252	0.3949		3374	-1012	7760	0.1588
Grey matter volume	23.666	5.393e-11	6.468e-10			-1968	-5904	1968	0.4357		1012	-1476	3500	0.5658
White matter volume	6.732	0.0011943	0.00195431			-1720	-6273	2833	0.608		2362	-516	5240	0.1255
Peripheral cortex	21.1161	6.875e-10	6.192e-09			-3303	-6843	237	0.0718		1033	-1205	3270	0.4881
CSF volume	10.0714	4.244e-05	9.54e-05			1214.9	-824	3254	0.3175		77.9	-1211	1367	0.9801
Subcortical volumes
Accumbens	12.0261	6.021e-06	1.66708e-05			-13.07	-26.7	0.544	0.0622		-6.51	-15.1	2.1	0.1682
Amygdala	3.1303	0.0437202	0.0542734
Caudate	6.6788	0.00126	0.00197217			77.82	24.5	131.1	0.0023		-2.73	-36.4	30.9	0.9674
Hippocampus	2.5271	0.07991	0.0871745
Pallidum	7.698	0.0004548	0.000779657			0.782	-29.9	31.44	0.9953		-17.964	-37.3	1.42	0.0741
Putamen	10.9369	1.788e-05	4.60286e-05			-31.3	-98.2	35.6	0.479		-27.9	-70.2	14.4	0.2506
Thalamus	8.2117	0.0002722	0.00048996			3.57	-74	81.1	0.9874		-6.41	-55.4	42.6	0.9274
Regional grey matter volumes
Amygdala	23.7506	4.956e-11	6.468e-10			-4.04	-31.9	23.82	0.9135		-23.85	-41.5	-6.23
Caudate	12.9991	2.278e-06	7.46182e-06			178.7	82.2	275	0.0001		41.2	-19.8	102
Cerebellum	10.832	1.984e-05	4.752e-05			25.1	-18.4	68.5	0.339		-12.2	-39.7	15.3
Cingulate gyrus, anterior	2.6032	0.0740586	0.0833159
Cingulate gyrus, posterior	1.1686	0.310812	0.319692
Cuneal cortex	2.4027	0.0905	0.0958235
Hippocampus	2.6906	0.067863	0.0788086
Insular cortex	8.5037	0.0002033	0.0003852			-36.19	-108.4	36	0.4342		5.03	-40.6	50.7
Medial frontal gyrus	0.4929	0.61086	0.61086
Precuneal cortex	5.459	0.004263	0.00559929			-21.47	-179	136.3	0.9223		-7.35	-107	92.4
DTI measures
Fractional anisotropy
Global	19.205	4.634e-09	2.778e-08			-0.00369	-0.00636	-0.001021	0.0042		-0.00226	-0.00395	-0.000573	0.0057
Body of corpus callosum	9.9656	4.718e-05	9.99529e-05			-0.00427	-0.00842	-0.000119	0.0425		-0.00232	-0.00494	0.000304	0.0923
Genu of corpus callosum	16.756	5.345e-08	2.14e-07			-0.00641	-0.0111	-0.00169	0.005		-0.00192	-0.0049	0.00106	0.2657
Splenium of corpus callosum	5.4376	0.004355	0.00559929			-0.00207	-0.00531	0.00117	0.2708		-0.00319	-0.00524	-0.00115	0.001
Cingulum cingulate	6.0542	0.0023514	0.00338602			-0.00168	-0.00615	0.00279	0.6115		-0.00282	-0.00565	8.9e-06	0.0509
Cingulum hippocampus	6.4026	0.00166	0.00249			6.48e-05	-0.00464	0.00476	0.9983		-0.00335	-0.00632	-0.00038	0.0236
Uncinate	2.7972	0.0609986	0.0731983
Mean diffusivity
Global	25.905	5.773e-12	2.0772e-10			7.18e-06	3.22e-06	1.11e-05	0.0001		2.68e-06	1.73e-07	5.18e-06	0.0336
Body of corpus callosum	15.4589	1.952e-07	7.02e-07			6.86e-06	1.72e-06	1.2e-05	0.006		4.81e-06	1.56e-06	8.06e-06	0.002
Genu of corpus callosum	17.9867	1.564e-08	7.02e-08			8.38e-06	2.22e-06	1.45e-05	0.0049		4.06e-06	1.71e-07	7.96e-06	0.039
Splenium of corpus callosum	9.6979	6.165e-05	0.0001234			4.43e-06	-3.83e-08	8.9e-06	0.0524		5.26e-06	2.43e-06	8.08e-06	0.0001
Cingulum cingulate	5.442	0.004336	0.00559929			2.87e-06	-8.54e-07	6.6e-06	0.1576		2.82e-06	4.66e-07	5.18e-06	0.0151
Cingulum hippocampus	18.5319	9.073e-09	4.66457e-08			4.96e-06	4.18e-07	9.49e-06	0.0293		5.64e-06	2.77e-06	8.51e-06	<.0001
Uncinate	12.1322	5.416e-06	1.626e-05			6.42e-06	2.21e-06	1.06e-05	0.0014		2.22e-06	-4.42e-07	4.88e-06	0.1179

## Sheet: 3.3 Imaging, Chronic
Subanalysis: chronic systemic GC / chronic inhaled GC vs. controls
	ANOVA of imaging parameters					Post-hoc Dunnett's test
						Systemic GC vs. controls					Inhaled GC vs. controls
	F value	P value	P_FDR			Estimate	Lower CI	Upper CI	P value		Estimate	Lower CI	Upper CI	P value
Volumetric measures
Global volumes
Total brain volume	17.0191	4.11e-08	1.4796e-06			-2535	-18869	13798	0.9032		3553	-2340	9445	0.3096
Grey matter volume	12.2029	5.047e-06	9.09e-05			-1552	-10808	7703	0.8899		1636	-1703	4975	0.4491
White matter volume	10.8186	2.012e-05	0.0001809			-984	-11702	9735	0.9599		1917	-1950	5784	0.4415
Peripheral cortex	8.4784	0.0002085	0.0009405			-2152	-10481	6177	0.7782		940	-2065	3945	0.7021
CSF volume	2.9526	0.052222	0.0742846			-2408	-7198	2381	0.4319		154	-1573	1882	0.9616
Subcortical volumes
Accumbens	0.3637	0.695094	0.714857			-9.91	-42	22.1	0.492031		-1.772	-11.7	11.4	0.972831
Amygdala	5.8289	0.0029456	0.00815705			52.1	-19.3	123.5	0.1887		-20.6	-46.4	5.16	0.1384
Caudate	7.1849	0.0007595	0.00286092			112.65	-12.9	238.2	0.0862		-4.99	-50.3	40.3	0.9454
Hippocampus	4.8526	0.007815	0.0165494			59.2	-79.1	197.5	0.5356		-38.4	-88.3	11.5	0.1581
Pallidum	7.1396	0.0007947	0.00286092			4.01	-68.2	76.23	0.9828		-22.97	-49	3.09	0.0935
Putamen	4.9706	0.006946	0.0156375			-65.4	-222.8	92	0.5535		-26.1	-82.9	30.7	0.4898
Thalamus	6.6831	0.0012542	0.00410465			61.9	-120.7	244.5	0.6644		-11.6	-77.5	54.3	0.8801
Regional grey matter volumes
Amygdala	10.0856	4.185e-05	0.00030168			4.76	-60.8	70.33	0.9729		-15.14	-38.8	8.51	0.2699
Caudate	1.5271	0.217176	0.244125			79.6	-147.1	306	0.647		57.1	-24.7	139	0.2151
Cerebellum	4.1202	0.0162527	0.02934			25.69	-76.5	127.9	0.7875		4.44	-32.4	41.3	0.9367
Cingulate gyrus, anterior	0.1866	0.8298	0.8298
Cingulate gyrus, posterior	4.1552	0.015694	0.02934			36	-158.8	230.7	0.8709		25.5	-44.8	95.8	0.6294
Cuneal cortex	2.9256	0.05365	0.0742846
Hippocampus	9.115	0.0001104	0.0006624			63.5	-52.4	179.5	0.3742		-24.3	-66.1	17.6	0.3353
Insular cortex	3.049	0.04743	0.071145			-110.3	-280	59.3	0.2596		34.4	-26.8	95.6	0.3571
Medial frontal gyrus	1.5826	0.2055	0.238645
Precuneal cortex	8.6483	0.000176	0.000905143			170	-201	541.2	0.493		-59.9	-194	74.1	0.5084
DTI measures
Fractional anisotropy
Global	5.4172	0.004445	0.01068			-0.0066	-0.01289	-0.000316	0.0375		-0.0025	-0.00477	-0.000234	0.0274
Body of corpus callosum	2.8405	0.0584134	0.0778667			-0.00655	-0.01633	0.00322	0.24		-0.00281	-0.00634	0.000716	0.1401
Genu of corpus callosum	5.7518	0.003181	0.00817714			-0.01421	-0.02531	-0.0031	0.0087		-0.00199	-0.00599	0.00202	0.4407
Splenium of corpus callosum	2.7388	0.06467	0.0831471			-0.00485	-0.01247	0.002769	0.2735		-0.00323	-0.00598	-0.000485	0.0174
Cingulum cingulate	2.2824	0.102058	0.126693			0.000332	-0.0102	0.010862	0.9933		-0.00335	-0.00715	0.000449	0.0933
Cingulum hippocampus	3.7468	0.02361	0.0386345			0.00324	-0.00784	0.01432	0.7308		-0.00336	-0.00735	0.00064	0.1147
Uncinate	1.3246	0.26592	0.290094
Mean diffusivity
Global	4.6571	0.009502	0.019			9.4e-06	8.66e-08	1.87e-05	0.0475		2.59e-06	-7.67e-07	5.96e-06	0.1569
Body of corpus callosum	3.318	0.03624	0.0566609			1.05e-05	-1.58e-06	2.26e-05	0.0993		4.42e-06	4.73e-08	8.79e-06	0.0471
Genu of corpus callosum	6.3319	0.001782	0.00534			2e-05	5.5e-06	3.45e-05	0.0043		2.75e-06	-2.48e-06	7.97e-06	0.402
Splenium of corpus callosum	3.8891	0.020476	0.0351429			8.12e-06	-2.4e-06	1.86e-05	0.1567		5.23e-06	1.43e-06	9.02e-06	0.0044
Cingulum cingulate	0.4557	0.634	0.671294			3.47e-06	-5.31e-06	1.22e-05	0.5825		1.99e-06	-1.18e-06	5.15e-06	0.2823
Cingulum hippocampus	11.6273	8.969e-06	0.00010764			8.24e-06	-2.43e-06	1.89e-05	0.1569		6.32e-06	2.47e-06	1.02e-05	0.0005
Uncinate	2.0281	0.131603	0.1584			6.5e-06	-3.42e-06	1.64e-05	0.2545		2e-06	-1.58e-06	5.58e-06	0.3601

## Sheet: 3.4 Cognition, Main analysis
Primary comparison: systemic GC / inhaled GC vs. controls
	ANOVA of cognitive parameters				Post-hoc Dunnett's test
					Systemic GC vs. controls					Inhaled GC vs. controls
	F value	P value	P_FDR		Estimate	Lower CI	Upper CI	P value		Estimate	Lower CI	Upper CI	P value
Reaction time	1.0046	0.3662	0.4095
Fluid intelligence score	0.8929	0.4095	0.4095
Digit span	1.3862	0.25	0.375
Trail making A	5.6179	0.003639	0.007278		-0.1125	-0.283	0.0576	0.2485		-0.0306	-0.151	0.0898	0.7839
Trail making B	6.0929	0.002264	0.006792		-0.12462	-0.296	0.047	0.1912		-0.00774	-0.126	0.111	0.9774
Symbol substitution	10.262	3.515e-05	0.0002112		-0.173	-0.338	-0.00777	0.0383		-0.035	-0.15	0.08033	0.7154

## Sheet: 3.5 Emotion, Main analysis
Primary comparison: systemic GC / inhaled GC vs. controls
	Likelihood ratio test of emotional parameters				Post-hoc pairwise comparisons
					Systemic GC vs. controls				Inhaled GC vs. controls
	Chi squared statistic	P value	P_FDR		OR	95% CI	P value		OR	95% CI	P value
Depression	10.619	0.004945	0.004945		1.7612	1.25; 2.43	0.000819		1.09871	0.87; 1.38	0.428453
Disinterest	10.881	0.004338	0.004945		1.83702	1.29; 2.56	0.000512		1.06198	0.82; 1.36	0.639109
Tenseness	13.384	0.001241	0.002482		1.77879	1.29; 2.41	0.000304		1.1557	0.92; 1.43	0.189523
Tiredness	32.408	9.177e-08	3.6708e-07		1.90056	1.45; 2.50	4.44e-06		1.34713	1.14; 1.60	0.000626
For the pairwise comparisons, P values in bold are statistically significant after Bonferroni correction for family-wise error rate of two tests (P < 0.025)

## Sheet: 3.6 Cognition, Chronic
Subanalysis: chronic systemic GC / chronic inhaled GC vs. controls
	ANOVA of cognitive parameters				Post-hoc Dunnett's test
					Systemic GC vs. controls					Inhaled GC vs. controls
	F value	P value	P_FDR		Estimate	Lower CI	Upper CI	P value		Estimate	Lower CI	Upper CI	P value
Reaction time	0.1725	0.8415	0.8415
Fluid intelligence score	1.0721	0.3423	0.8415
Digit span	3.4617	0.0314	0.1884
Trail making A	0.4112	0.6629	0.8415		0.1243	-0.264	0.5126	0.6916		-0.0697	-0.238	0.0982	0.554
Trail making B	0.2815	0.7546	0.8415		-0.080297	-0.467	0.306	0.8436		-0.000472	-0.166	0.165	0.9999
Symbol substitution	0.3538	0.702	0.8415		-0.0777	-0.451	0.296	0.8431		-0.0493	-0.211	0.112	0.7129

## Sheet: 3.7 Emotion, Chronic
Subanalysis: chronic systemic GC / chronic inhaled GC vs. controls
	Likelihood ratio test of emotional parameters				Post-hoc pairwise comparisons
					Systemic GC vs. controls				Inhaled GC vs. controls
	Chi squared statistic	P value	P_FDR		OR	95% CI	P value		OR	95% CI	P value
Depression	1.1109	0.5738	0.5738		1.21423	0.45; 2.73	0.665755		0.84832	0.59; 1.18	0.34448
Disinterest	2.215	0.3304	0.44		1.41487	0.53; 3.17	0.439099		0.787149	0.53; 1.13	0.212211
Tenseness	2.5365	0.2813	0.44		1.83607	0.84; 3.68	0.101435		1.0534	0.78; 1.40	0.730538
Tiredness	4.3514	0.1135	0.44		0.964351	0.49; 1.84	0.9135		1.27773	1.01; 1.61	0.0367
For the pairwise comparisons, P values in bold are statistically significant after Bonferroni correction for family-wise error rate of two tests (P < 0.025)

## Sheet: 3.8 Imaging, No exclusion
Sensitivity analysis among participants without exclusion based on psychiatric, neurological or endocrine history (systemic GC / inhaled GC vs. controls)
	ANOVA of imaging parameters					Post-hoc Dunnett's test
						Oral GC vs. controls					Inhaled GC vs. controls
	F value	P value	P_FDR			Estimate	Lower CI	Upper CI	P value		Estimate	Lower CI	Upper CI	P value
Volumetric measures
Global volumes
Total brain volume	17.6611	2.156e-08	1.296e-07			-3460	-9320	2400	0.3236		3535	-121	7190	0.0599
Grey matter volume	22.3365	2.019e-10	2.424e-09			-2224	-5577	1130	0.2472		1454	-637	3546	0.2174
White matter volume	5.494	0.004115	0.00673364			-1237	-5078	2604	0.689		2080	-316	4476	0.0998
Peripheral cortex	24.6356	2.032e-11	4.374e-10			-3318	-6330	-307	0.0276		1172	-706	3051	0.2865
CSF volume	14.1685	7.064e-07	2.31055e-06			1219.97	-518	2958	0.11888		223.18	-861	1307	0.64741
Subcortical volumes
Accumbens	10.1843	3.786e-05	0.000104954			-8.86	-20.4	2.66	0.1589		-3.72	-10.9	3.47	0.4133
Amygdala	1.5079	0.221393	0.235804
Caudate	4.4713	0.01144	0.01716			58.64	13.8	103.5	0.0072		-5.91	-33.9	22.1	0.8391
Hippocampus	2.0927	0.12336	0.148032
Pallidum	6.9092	0.0009999	0.00189455			1.23	-24.5	26.966	0.9866		-16.22	-32.3	-0.163	0.0472
Putamen	9.7863	5.636e-05	0.000145029			-33.8	-90.5	22.9	0.3175		-20.1	-55.5	15.3	0.3496
Thalamus	9.2772	9.375e-05	0.00022512			-19.9	-86.2	46.5	0.7211		-10.7	-52.1	30.7	0.7779
Regional grey matter volumes
Amygdala	20.9842	7.796e-10	7.02e-09			-6.66	-30.4	17.1	0.748		-21.65	-36.5	-6.84	0.0023
Caudate	12.274	4.691e-06	1.407e-05			149.6	66.9	232.4	0.0001		42.9	-8.73	94.5	0.1197
Cerebellum	5.7935	0.00305	0.00522857			17.75	-19.4	54.9	0.4663		-2.92	-26.1	20.3	0.9318
Cingulate gyrus, anterior	1.63	0.19594	0.220433
Cingulate gyrus, posterior	0.6327	0.53115	0.546326
Cuneal cortex	1.502	0.222704	0.235804
Hippocampus	1.8084	0.1639	0.190335
Insular cortex	8.7022	0.0001666	0.0003528			-42.05	-103.5	19.4	0.2271		7.98	-30.3	46.3	0.8429
Medial frontal gyrus	0.5584	0.572124	0.572124
Precuneal cortex	3.9696	0.01889	0.0272016			-9.69	-142.8	123.4	0.9728		-1.73	-84.7	81.3	0.9966
DTI measures
Fractional anisotropy
Global	15.524	1.824e-07	9.36e-07			-0.0031	-0.00545	-0.000751	0.0066		-0.00152	-0.00298	-4.91e-05	0.0414
Body of corpus callosum	8.9035	0.0001362	0.000306			-0.00392	-0.00755	-0.000285	0.0318		-0.00138	-0.00364	0.000886	0.3033
Genu of corpus callosum	15.2138	2.486e-07	1.1205e-06			-0.00558	-0.00972	-0.00144	0.0055		-0.00129	-0.00388	0.0013	0.4372
Splenium of corpus callosum	2.2284	0.107712	0.133711
Cingulum cingulate	3.785	0.0227179	0.0314556			-0.00138	-0.00521	0.002459	0.6352		-0.00181	-0.0042	0.000587	0.1691
Cingulum hippocampus	2.7431	0.06439	0.0858533
Uncinate	2.5025	0.0818918	0.105289
Mean diffusivity
Global	24.4569	2.429e-11	4.374e-10			6.576e-06	3.04e-06	1.01e-05	3.68e-05		1.893e-06	-3.15e-07	4.1e-06	0.05686
Body of corpus callosum	14.2148	6.745e-07	2.31055e-06			6.65e-06	1.94e-06	1.14e-05	0.0034		4.01e-06	1.07e-06	6.95e-06	0.0048
Genu of corpus callosum	17.9093	1.682e-08	1.2096e-07			8.02e-06	2.54e-06	1.35e-05	0.0023		3.28e-06	-1.37e-07	6.7e-06	0.0622
Splenium of corpus callosum	6.7246	0.0012025	0.00216			3.65e-06	-3.12e-07	7.62e-06	0.0764		3.96e-06	1.49e-06	6.43e-06	0.0007
Cingulum cingulate	4.8833	0.007577	0.0118597			2.53e-06	-6.75e-07	5.73e-06	0.145		2.22e-06	2.2e-07	4.22e-06	0.0263
Cingulum hippocampus	14.5297	4.924e-07	1.968e-06			2.64e-06	-1.33e-06	6.6e-06	0.2454		4.52e-06	2.04e-06	6.99e-06	0.0001
Uncinate	7.3196	0.0006634	0.001326			3.98e-06	2.89e-07	7.67e-06	0.0319		1.56e-06	-7.45e-07	3.86e-06	0.2343

## Sheet: 3.9 Cognition, No exclusion
Sensitivity analysis among participants without exclusion based on psychiatric, neurological or endocrine history (systemic GC / inhaled GC vs. controls)
	ANOVA				Post-hoc Dunnett's test
					Systemic GC vs. controls					Inhaled GC vs. controls
	F value	P value	P_FDR		Estimate	Lower CI	Upper CI	P value		Estimate	Lower CI	Upper CI	P value
Reaction time	1.039	0.3538	0.42456
Fluid intelligence score	1.8873	0.1515	0.22725
Digit span	0.4557	0.634	0.634
Trail making A	6.5909	0.001375	0.00275		-0.1115	-0.2559	0.0329	0.1565		0.0197	-0.0814	0.1207	0.8595
Trail making B	6.6867	0.00125	0.00275		-0.1243	-0.269	0.0203	0.1043		-0.0176	-0.117	0.0818	0.8799
Symbol substitution	9.6948	6.184e-05	0.0003708		-0.1527	-0.293	-0.0128	0.0294		-0.0611	-0.158	0.036	0.2812

[truncated: 6 more sheets: 3.10 Emotion, No exclusion, 3.11 Outliers Imaging, 3.12 Imaging, No outliers, 3.13 Outliers Cognition, 3.14 Cognition, No outliers, 3.15 Mediation by body fat %]
